# Supplementary material for: BrnQ Branched-Chain Amino Acid Transporters Influence Toxin Production by, but Not Growth of, Clostridium perfringens Type A Strain ATCC3624
Source: Toxins (Basel). 2025 Apr 8;17(4):187. doi: 10.3390/toxins17040187 (PMC12031218; doi:10.3390/toxins17040187)
Supplement: Supplementary file 1 [file toxins-17-00187-s001.zip]

Archive with 1 entries (1 files):
- toxins-3407990-supplementary.pptx
